# Supplementary material for: P62 Links the Autophagy Pathway and the Ubiquitin–Proteasome System in Endothelial Cells during Atherosclerosis
Source: Int J Mol Sci. 2021 Jul 21;22(15):7791. doi: 10.3390/ijms22157791 (PMC8346161; doi:10.3390/ijms22157791)
Supplement: Supplementary file 1 [file ijms-22-07791-s001.zip]

Archive with 1 entries (1 files):
- ijms-1298919-supplementary.pdf
